# Supplementary material for: Olive (Olea europaea L.) Seed as New Source of Cholesterol-Lowering Bioactive Peptides: Elucidation of Their Mechanism of Action in HepG2 Cells and Their Trans-Epithelial Transport in Differentiated Caco-2 Cells
Source: Nutrients. 2024 Jan 26;16(3):371. doi: 10.3390/nu16030371 (PMC10857614; doi:10.3390/nu16030371)
Supplement: Supplementary file 1 [file nutrients-16-00371-s001.zip]

Archive with 1 entries (1 files):
- nutrients-2834392-supplementary.pdf
